# Supplementary material for: Impact of visit‐to‐visit fasting plasma glucose variability on the development of diabetes: The mediation by insulin resistance
Source: J Diabetes. 2022 Feb 16;14(3):205–15. doi: 10.1111/1753-0407.13253 (PMC9060060; doi:10.1111/1753-0407.13253)
Supplement: Supplementary file 1 — Appendix S1. Supplementary Information [file JDB-14-205-s001.zip]

Archive with 2 entries (2 files):
- JDB_13253_Supplementary-JDB-2021-506-R1.docx
- JDB_13253_Supplementary-JDB-2021-506-R1-clean version.docx
